# Supplementary material for: First Record of the Rare Species Aeromonas lusitana from Rainbow Trout (Oncorhynchus mykiss, Walbaum): Comparative Analysis with the Existing Strains
Source: Pathogens. 2022 Nov 5;11(11):1299. doi: 10.3390/pathogens11111299 (PMC9692447; doi:10.3390/pathogens11111299)
Supplement: Supplementary file 1 [file pathogens-11-01299-s001.zip]

Archive with 1 entries (1 files):
- pathogens-1971542-supplementary.pdf
